# Supplementary material for: Silent infarction in sickle cell disease is associated with brain volume loss in excess of infarct volume
Source: Front Neurol. 2023 Mar 31;14:1112865. doi: 10.3389/fneur.2023.1112865 (PMC10102616; doi:10.3389/fneur.2023.1112865)
Supplement: Supplementary file 1 [file Table_1.XLSX]

## Sheet: vol vs scd
independent_variable	dependent_variable	covariates	coefficient	p	[0.025	0.975]
age	Grey matter volume unadjusted	age+sex+icv+scd	-5.0232	2.54268e-23	-5.84	-4.207
sex		age+sex+icv+scd	0.33	0.967302	-15.565	16.225
icv		age+sex+icv+scd	0.3322	4.38412e-24	0.28	0.385
scd		age+sex+icv+scd	-10.3891	0.10397	-22.941	2.163
age	White matter volume unadjusted	age+sex+icv+scd	2.0385	1.71268e-07	1.308	2.769
sex		age+sex+icv+scd	-9.0597	0.146819	-21.339	3.22
icv		age+sex+icv+scd	0.3408	8.09025e-30	0.295	0.386
scd		age+sex+icv+scd	-15.5672	0.00376113	-26.006	-5.129

## Sheet: vol vs hemoglobin
independent_variable	dependent_variable	covariates	coefficient	p	[0.025	0.975]	notes
age	Grey matter volume unadjusted	age+sex+icv+hemoglobin	-5.0989	2.52926e-23	-5.928	-4.27
sex		age+sex+icv+hemoglobin	-1.0457	0.896715	-16.95	14.859
icv		age+sex+icv+hemoglobin	0.3283	3.55936e-24	0.276	0.38
hemoglobin		age+sex+icv+hemoglobin	2.4283	0.03235	0.207	4.649
age	White matter volume unadjusted	age+sex+icv+hemoglobin	1.9491	1.35632e-06	1.188	2.711
sex		age+sex+icv+hemoglobin	-10.8203	0.089838	-23.346	1.705
icv		age+sex+icv+hemoglobin	0.3348	1.16507e-29	0.29	0.38
hemoglobin		age+sex+icv+hemoglobin	3.1501	0.00263349	1.118	5.183

## Sheet: vol vs cao2
independent_variable	dependent_variable	covariates	coefficient	p	[0.025	0.975]	notes
age	Gray matter volume unadjusted	age+sex+icv+cao2	-5.0849	2.72166e-23	-5.912	-4.258
sex		age+sex+icv+cao2	-0.9924	0.902242	-16.943	14.959
icv		age+sex+icv+cao2	0.3287	3.94301e-24	0.277	0.381
cao2		age+sex+icv+cao2	1.7635	0.0354031	0.122	3.405
age	White matter volume unadjusted	age+sex+icv+cao2	1.9683	9.73892e-07	1.211	2.726
sex		age+sex+icv+cao2	-10.7371	0.0933109	-23.302	1.827
icv		age+sex+icv+cao2	0.3354	1.57899e-29	0.29	0.381
cao2		age+sex+icv+cao2	2.2706	0.00314708	0.778	3.764

## Sheet: vol vs gm_cbf
independent_variable	dependent_variable	covariates	coefficient	p	[0.025	0.975]	notes
age	Gray matter volume unadjusted	age+sex+icv+gm_cbf	-4.98	6.50695e-23	-5.8	-4.16
sex		age+sex+icv+gm_cbf	0.9239	0.910706	-15.34	17.188
icv		age+sex+icv+gm_cbf	0.3281	1.21658e-23	0.275	0.381
gm_cbf		age+sex+icv+gm_cbf	-0.1289	0.374212	-0.415	0.157
age	White matter volume unadjusted	age+sex+icv+gm_cbf	2.1022	6.53443e-08	1.376	2.828
sex		age+sex+icv+gm_cbf	-7.6174	0.224724	-19.97	4.736
icv		age+sex+icv+gm_cbf	0.3351	1.74192e-29	0.29	0.38
gm_cbf		age+sex+icv+gm_cbf	-0.3432	0.00884231	-0.599	-0.088

## Sheet: vol vs lesion_burden
independent_variable	dependent_variable	covariates	coefficient	p	[0.025	0.975]	notes
age	Gray matter volume unadjusted	age+sex+icv+lesion_burden_log_nz	-4.2851	2.35762e-05	-6.001	-2.57	Model uses only participants with SCD and SCI
sex		age+sex+icv+lesion_burden_log_nz	-3.2048	0.867661	-42.35	35.94	Model uses only participants with SCD and SCI
icv		age+sex+icv+lesion_burden_log_nz	0.2928	2.11577e-05	0.176	0.409	Model uses only participants with SCD and SCI
lesion_burden_log_nz		age+sex+icv+lesion_burden_log_nz	-10.4296	0.193779	-26.501	5.641	Model uses only participants with SCD and SCI
age	White matter volume unadjusted	age+sex+icv+lesion_burden_log_nz	2.8936	0.000284426	1.474	4.313	Model uses only participants with SCD and SCI
sex		age+sex+icv+lesion_burden_log_nz	-25.916	0.060783	-53.094	1.262	Model uses only participants with SCD and SCI
icv		age+sex+icv+lesion_burden_log_nz	0.3999	8.4941e-10	0.312	0.488	Model uses only participants with SCD and SCI
lesion_burden_log_nz		age+sex+icv+lesion_burden_log_nz	-30.2403	0.00269461	-48.983	-11.498	Model uses only participants with SCD and SCI
